# Supplementary material for: Recovery and Characterization of Spermatozoa in a Neotropical, Terrestrial, Direct-Developing Riparian Frog (Craugastor evanesco) through Hormonal Stimulation
Source: Animals (Basel). 2023 Aug 22;13(17):2689. doi: 10.3390/ani13172689 (PMC10486684; doi:10.3390/ani13172689)
Supplement: Supplementary file 1 [file animals-13-02689-s001.zip]

Archive with 1 entries (1 files):
- animals-2509587-supplementary.pdf
